# Supplementary material for: Body Image Satisfaction, Food Consumption, Diet Quality, and Emotional Management in Adolescence: A Longitudinal Analysis from the SI! Program for Secondary Schools Trial
Source: Nutrients. 2025 Dec 12;17(24):3882. doi: 10.3390/nu17243882 (PMC12736312; doi:10.3390/nu17243882)
Supplement: Supplementary file 1 [file nutrients-17-03882-s001.zip]

Archive with 7 entries (7 files):
- 2025.12.05_Supplemental material_BIS_Nutrients_clean.pdf
- Supp Figure 1_DQI-A components_Boys.tif
- Supp Figure 1_DQI-A components_Girls.tif
- Supp Figure 2_BIS trajectories & Diet_Boys.tif
- Supp Figure 2_BIS trajectories & Diet_Girls.tif
- Supp Figure 3_BIS trajectories & Emotions_Boys.tif
- Supp Figure 3_BIS trajectories & Emotions_Girls.tif
